# Supplementary material for: Allogenic Adipose-Derived Stem Cells in Diabetic Foot Ulcer Treatment: Clinical Effectiveness, Safety, Survival in the Wound Site, and Proteomic Impact
Source: Int J Mol Sci. 2023 Jan 12;24(2):1472. doi: 10.3390/ijms24021472 (PMC9864558; doi:10.3390/ijms24021472)
Supplement: Supplementary file 1 [file ijms-24-01472-s001.zip]

Archive with 2 entries (2 files):
- Online-Only Supplementary Material after revision.docx
- Supplementary Table S6 - after revision.pdf
